# Supplementary material for: Dynamic Change of CD34 Level during the Survival Process of Narrow Pedicle Flap
Source: PLoS One. 2015 Nov 11;10(11):e0142417. doi: 10.1371/journal.pone.0142417 (PMC4641664; doi:10.1371/journal.pone.0142417)
Supplement: S1 File — (XLS) [file pone.0142417.s001.xls]

## Sheet: Sheet1
Table 2. The expression of CD34 in different flap at different time points in group III (IU / ml)
		1	2	3	4	5
flap	n	Day0	Day3	Day5	Day7	Day14
A	10	6.507	7.201	7.348	9.307	9.497
B	10	6.406	7.266	7.409	9.401	9.467
C	10	6.527	7.174	7.453	9.85	9.44
D	10	6.706	6.68	7.513	9.79	9.682
E	10	6.631	7.37	7.502	9.701	9.492
	Day0	Day3	Day5	Day7	Day14
A	6.507	7.201	7.348	9.307	9.497
B	6.406	7.266	7.409	9.401	9.467
C	6.527	7.174	7.453	9.85	9.44
D	6.706	6.68	7.513	9.79	9.682
E	6.631	7.37	7.502	9.701	9.492
Table 3. The expression of CD34 in different flap at different time points in group V (IU / ml)
	1	2	3	4	5
	Day0	Day3	Day5	Day7	Day14
A	6.502	8.813	10.43	10.76	11.014
B	6.405	9.581	10.631	10.601	11.201
C	6.517	9.428	10.784	11.484	11.513
D	6.606	9.781	11.3	11.696	11.622
E	6.621	9.809	11.317	11.505	11.72
